# Supplementary material for: Optineurin promotes myogenesis during muscle regeneration in mice by autophagic degradation of GSK3β
Source: PLoS Biol. 2022 Apr 27;20(4):e3001619. doi: 10.1371/journal.pbio.3001619 (PMC9084533; doi:10.1371/journal.pbio.3001619)
Supplement: S1 Data — (XLSX) [file pbio.3001619.s011.xlsx]

## Sheet: Fig.1A
Names	total	elements
Aged astrophy DMD Patients Mdx mice Muscle regeneration Muslce differentiation	5	LGALS3
		MYH8
		DCLK1
		OPTN
		ANKRD1
DMD Patients Mdx mice Muscle regeneration Muslce differentiation	47	CD53
		STMN1
		CKS2
		RENBP
		ARL4C
		COL6A2
		MYH3
		COL3A1
		ASNS
		CASQ2
		CAPN6
		IFFO1
		IL1RN
		PRCP
		MYL4
		IFIT2
		MYOF
		RRBP1
		CLCN5
		GRN
		MEST
		CLIP1
		CD44
		LHFPL2
		NCAM1
		TNNT2
		CDH11
		BGN
		FAM3C
		ID2
		LGALS3BP
		SYK
		COL6A1
		GABBR1
		COL5A2
		TIMP1
		POSTN
		NCKAP1L
		TLR2
		BASP1
		STX2
		UCHL1
		SLC4A3
		RGS19
		MARCKS
		S100A4
		COL14A1
Aged astrophy DMD Patients Mdx mice Muscle regeneration	5	SFRP1
		CHRNA1
		GPSM2
		ABCB4
		SNAI2
Aged astrophy DMD Patients Mdx mice Muslce differentiation	1	MAOA
Aged astrophy Mdx mice Muscle regeneration Muslce differentiation	12	CASP1
		SLC25A24
		ACSL6
		GLA
		RRAD
		ZC2HC1A
		CDK6
		PDGFRA
		OLFM1
		CGREF1
		RASSF7
		RIN1
Aged astrophy DMD Patients Muscle regeneration Muslce differentiation	14	EPB41L3
		STK39
		ABHD5
		HIST1H1C
		ZFR
		NDN
		ALDH2
		NME1
		TMEM158
		SLC16A2
		DUSP3
		PRMT2
		PLCB4
		LPIN1
DMD Patients Mdx mice Muscle regeneration	67	TFEC
		PPM1H
		SLC7A7
		IL10RA
		LY96
		UGCG
		GPNMB
		GPR137B
		AQP4
		PLAGL1
		SLC1A1
		MYO1F
		AHNAK2
		MAGED2
		FN1
		SPP1
		ATXN7
		CTSK
		LST1
		RGS1
		PPP1R1A
		CKAP4
		EFS
		CILP
		CTSS
		GLI3
		TYROBP
		PRG4
		SLC36A1
		MDK
		P2RX4
		TGFBI
		IGSF3
		PXDN
		CUL3
		ITGB2
		STAB1
		PEG3
		VCAN
		ACTN1
		IFNAR2
		SOX4
		LY86
		VIM
		MAN1C1
		PRUNE2
		AIF1
		PTGDS
		NRCAM
		COL6A3
		LPAR1
		MBOAT2
		PCOLCE
		MSR1
		MRC1
		SLC38A6
		TEP1
		PMAIP1
		RORC
		C3AR1
		LIPA
		RAB31
		TNC
		TSPO
		MICAL2
		MAP1B
		LAPTM5
DMD Patients Mdx mice Muslce differentiation	8	CASP4
		SELP
		NID2
		CDKN1A
		OSMR
		FBXL2
		CXADR
		ATP13A3
Aged astrophy DMD Patients Mdx mice	1	FGL2
Mdx mice Muscle regeneration Muslce differentiation	320	MMP2
		KLHL13
		CXCR4
		TMSB10
		2900019E01RIK
		CDK1
		ASAH1
		MAD2L1
		ACAD11
		SERP1
		FAM129B
		HHIPL1
		MCM5
		HN1
		AIF1L
		VAT1
		CCNA2
		KIF1B
		OBSL1
		EMB
		CD276
		ALOX5AP
		EFHD2
		CYB5B
		CCNB2
		CDT1
		2310022B05RIK
		PLEKHH1
		E2F2
		FBLN7
		ADAM8
		GM14680///SMS
		ELOVL1
		AA467197
		CHIL1
		CDKN2AIPNL
		PDK3
		NEK2
		HIST2H2BE
		DUSP8
		CHPT1
		PLP2
		GM7325
		PLTP
		RAP1GAP2
		CHEK1
		EXO5
		KIF18B
		KIFC1
		ENAH
		MAMSTR
		LTBP2
		AI256396
		ATP5S
		PARPBP
		HEXB
		CAR13
		ASRGL1
		E130006N16RIK
		RAP2B
		CASP3
		FAAP20
		CKLF
		SERPINB6A
		FIGNL1
		TUBB6
		RRM2
		TMCC1
		SNHG17
		ENO1B///ENO1
		RAB13
		MSLN
		SLC38A1
		E2F6
		TIMP2
		PPFIA4
		ALDH3B1
		ADAMTS5
		PGD
		ZFP652
		INCENP
		ARRB2
		DDX11
		CASP6
		BIRC5
		KNTC1
		EVI2A
		RACGAP1
		MIS18BP1
		CTSB
		ZFP568
		PGAM1
		GM6682///TUBA1C
		HAS2
		EPHB3
		NUF2
		COL8A1
		CDCA5
		DTX4
		ME2
		PPP3CB
		BOK
		C1QTNF6
		PLSCR1
		GM5593///CCNB1
		LACC1
		SLC43A2
		GUSB
		SSR1
		ADIPOR1
		CLSPN
		CD47
		RNF11
		PLAUR
		E2F8
		ATP1A3
		MSC
		DCK
		TMEM86A
		PHKA2
		MYEF2
		NECAP2
		PNMAL2
		STBD1
		MCM3
		RAB27B
		SGOL1
		STX11
		SPECC1
		PBK
		ANXA5
		CCDC8
		4933413G19RIK///PEBP1///FOXM1
		ASPM
		SCPEP1
		CDCA3
		HES6
		TCAF2
		GNPNAT1
		TMEM173
		IFI30
		FCGR4
		SPC25
		DDC
		CMBL
		1190002N15RIK
		DTL
		BEND6
		RAD51
		TMEM30A
		NRBP2
		TAPT1
		BCAT1
		TTK
		NCAPG
		RFTN2
		AMD1
		SMYD1
		NUSAP1
		TIGAR
		LMNB2
		C1QTNF3
		CHMP1B///2610002M06RIK
		CCNE1
		EIF1AX
		SLC9A9
		SPG20
		CMTM3
		SORBS2
		SKAP2
		LXN
		NAB2
		TARSL2
		MCM10
		SULF2
		NPNT
		OTUB2
		TRIM47
		CD109
		UCP2
		MMP14
		PRC1
		ARMCX1
		DIO2
		CKAP2L
		CSTB
		CENPI
		MLKL
		CCNF
		HIST2H3B///HIST1H3E///HIST1H3B///HIST1H3D///HIST1H3C///HIST1H3F///HIST2H3C2///HIST2H3C1
		TSPAN17
		BNC2
		FAM171A2
		BAIAP2L1
		ARPP21
		MXRA8
		RGS3
		COG6
		DBNDD2
		ANKRD10
		CCDC141
		DNAJA4
		SLC40A1
		D17H6S56E-5
		SLCO3A1
		KNSTRN
		RUNX1
		FKBP10
		VLDLR
		ADAMTS4
		GID4
		CDC20
		TMEM106A
		RAB7B
		BUB1
		TRIP13
		CDC7
		MVP
		RTN4
		TMEM8C
		TMEM198B
		TOP2A
		STRBP
		HELLS
		NAV1
		CDK5R1
		RTP4
		C2CD2
		1110059G02RIK///SNTB1
		PRELID1
		GLIPR1
		SLC25A12
		UHRF1
		AARS///EXOSC6
		FOSL1
		CDCA8
		NPC2
		TMEM98
		FABP5
		PLIN2
		PPM1K
		ADAM19
		ADAMTS2
		DNA2
		LRIG1
		DRP2
		APOBEC3
		ECT2
		GM5637///ARPC1B
		IQGAP3
		VASH2
		SOGA1
		SERPINB8
		KIDINS220
		NARF
		RHOU
		TACC3
		PIP4K2A
		SLC2A6
		CEP55
		NT5DC2
		KCMF1
		CYB5R3
		TIMELESS
		RAD51AP1
		ENO1
		SH3BGRL3
		MYOG
		CERS6
		MMP19
		CTXN3
		ME1
		CHRNG
		SPC24
		STEAP1
		ARHGAP11A
		GPR137B-PS///GPR137B
		SERPINB1A
		ABCA1
		ASF1B
		PTRH1
		ZWILCH
		LITAF
		CCDC109B
		USP13
		LIMA1
		KIF20B
		NCAPG2
		SRGAP2
		MPP1
		9330118A15RIK
		GBA
		KPNA1
		HMGA2
		G6PDX
		SHCBP1
		COTL1
		PRIM1
		C330027C09RIK
		IGF2
		DNMT1
		ZFP367
		HOMER1
		PTGR1
		ATP8A1
		RAB3IL1
		BICC1
		MFSD12
		EFCAB2
		HMMR
		FAM114A1
		SOX11
		PLAC8
		ANXA4
		KCNN4
		HIST1H2BG///HIST1H2BE///HIST1H2BC
		TNFRSF22///TNFRSF23
		ARMCX2
		FAM49B
		2810417H13RIK
Aged astrophy Mdx mice Muscle regeneration	14	CD84
		MMP13
		CCL8
		GATM
		SF3B3
		CCL3
		PFKP
		CYP27A1
		AOAH
		ADAM12
		HSPA1L
		IL13RA1
		CCR2
		MYO5A
Aged astrophy Mdx mice Muslce differentiation	2	MTCL1
		PKP1
DMD Patients Muscle regeneration Muslce differentiation	74	SLC9A3R1
		VRK2
		CRIP1
		SULF1
		DTNA
		SAT1
		EZH2
		OXCT1
		ARPC5
		CAPG
		CHAF1B
		ATP1B3
		CDKN3
		WASF1
		FGFR1
		PDE4D
		GNA13
		HDDC2
		LUM
		FSCN1
		MAPK8
		SLC7A1
		LPCAT1
		LRRC17
		CDH2
		GAMT
		SEPP1
		THBS2
		ITGA5
		PTPN22
		RUNX3
		APOE
		MGP
		FKBP5
		VEGFA
		NDC80
		SPAG5
		CDON
		LPIN2
		TOM1L1
		THBS1
		FGF13
		MAGED1
		HEXA
		RAP1GDS1
		PTN
		BID
		POLR1C
		SLC25A5
		PDXK
		TMEM8B
		DBT
		CDC42
		S100A10
		GPD2
		PYGM
		UBE2G1
		HMGN1
		EZR
		CCND1
		CLIC1
		PTTG1IP
		PDLIM4
		EMP3
		PREPL
		DHCR24
		ANXA1
		CNN3
		MYBPH
		VDAC1
		ITGA4
		PTPRD
		BUB1B
		OLFML2B
Aged astrophy DMD Patients Muscle regeneration	17	VWA5A
		HSPA2
		STAT5B
		YME1L1
		RXRG
		SERPINH1
		F13A1
		KDELR3
		ARMCX6
		BMP6
		CLCN1
		EIF4EBP1
		RABGAP1L
		RNASE6
		COL15A1
		TSPAN8
		CLOCK
Aged astrophy DMD Patients Muslce differentiation	8	BICD1
		SIK1
		PIAS3
		CCND2
		PSPH
		ERBB3
		FYN
		PKM
Aged astrophy Muscle regeneration Muslce differentiation	44	ESYT1
		HABP4
		ERBB2
		DEGS1
		GALNS
		MAPK8IP1
		SFPQ
		GNPDA1
		SLC25A44
		PPP2R5C
		PLCG2
		NCAPD2
		ARHGEF6
		UGP2
		HIP1
		GOT1
		ARL2BP
		EMC2
		ARHGAP1
		SRD5A1
		MIF
		RPS6KB1
		CLIC5
		RALB
		CALM3///CALM2///CALM1
		RFC5
		MTM1
		SH3GLB1
		ARIH2
		RAD54L
		MRS2
		ARHGEF17
		RPP14
		RBM14
		SH3BP5
		RBFOX2
		PKIA
		P4HA1
		WDR37
		INSIG1
		CASP8
		SLC1A5
		TK1
		RALA
DMD Patients Mdx mice	6	DMD
		PEG10
		RAPGEF3
		COL4A3
		FRK
		ABAT
Mdx mice Muscle regeneration	490	MYO9B
		KBTBD8
		SORL1
		ARHGEF9
		FAXC
		MAN2B1
		FUT4
		HK3
		IGSF8
		EIF4E2
		CHRNB1
		B830008H07RIK
		HERC6
		NCF1
		TMEM132A
		GAL
		CRTAP
		FAM13A
		ASB4
		TUBB2B
		USP15
		CTNNA1
		LRP1
		RASGEF1B
		A930005H10RIK
		OAS2
		GLIS3
		PTPRG
		FUT11
		WISP1
		ADAR
		PLXNB2
		SLC15A3
		ITGAX
		RUNX2
		ASB14
		AW551984
		PTGFRN
		MBP
		MPEG1
		ANKRD33B
		SHTN1
		IGSF6
		CD200R1
		C1QA
		OASL1
		TIMP4
		IRF9
		SLC4A4
		RPL14
		ANKZF1
		C1QC
		ABCG1
		ZBTB38
		DDAH1
		GPCPD1
		SLC47A1
		MFSD4B1
		LPXN
		ZFP654
		NLGN2
		ABCD2
		CD180
		ADGRL1
		PLA2G4A
		TPCN2
		SLAMF8
		MAD1L1
		GM11716
		TCEB3
		2310002L09RIK
		IPMK
		STYX
		9330159F19RIK
		AU021895///GPR137B
		SOAT1
		PDPN
		TBX4
		PSAP
		FAM105A
		RNFT1
		NUCB2
		APOBEC1
		SPNS2
		GPR34
		TNFRSF1B
		CD300LB
		DCP2
		BE949265
		MYO7A
		PRN///PRND
		H13
		ATP6V0D2
		1810041L15RIK
		1700113H08RIK
		STARD9
		ALDH1A7
		RRAGD
		GM6377
		CTSH
		PAQR9
		SNED1
		TFPI2
		CHIL3
		LRP11
		ACTR10
		TLR1
		LAIR1
		FRRS1
		ADI1
		PIK3AP1
		KDM5A
		CD300A
		PKIB
		AGTRAP
		SH3D19
		OAS1A
		CARD14
		RASSF4
		CHIL4///CHIL3
		ATP8B4
		NGFRAP1
		KCNG4
		KRT8
		DSE
		SPIDR
		EME2
		ATP6V1A
		KCNAB1
		GRTP1
		PAPD4
		THEM4
		GXYLT2
		CD86
		RGS18
		IFI47
		MMP12
		NRROS
		CD68
		RHOD
		UBASH3B
		CMSS1
		FNIP2
		SPI1
		ADAMTS15
		SIRPA
		CLEC7A
		SLC37A2
		GPR35
		DNAJC27
		SYTL2
		CCDC91
		CYBB
		ZFP365
		KRT18
		FKBP15
		TST
		PCBD1
		IQSEC3
		TMEM229B
		GM9895
		MS4A6C
		FCER1G
		AI607873
		CD300LD
		P2RX7
		TMTC1
		COL27A1
		HAVCR2
		CLEC4B1///CLEC4A2
		PYCARD
		HTRA4
		MICU3
		MMP23
		PLEK
		RAB8B
		FGF11
		MTHFR
		CALML4
		UBE2F
		ADGRE4
		FBN2
		ULK1
		TRIM30D
		TLR6
		C630043F03RIK
		PLXNC1
		WIPF3
		PARP14
		MAP2K6
		ATHL1
		AASDHPPT
		ISG15///GM9706
		FES
		RHNO1
		RAMP1
		LPCAT2
		CLDND1
		B4GALT6
		CLEC4A2
		CYP7B1
		SPRED1
		ZC3HAV1L
		CHST14
		SALL2
		CD59A
		KCNE1L
		FKBP1B
		PMCH
		OSBPL6
		ZBP1
		MB21D1
		EPHX2
		MYD88
		DAB2
		APH1B///APH1C
		P2RY6
		CYTL1
		PLD4
		TNFAIP8
		4930512H18RIK
		SORD
		STEAP2
		TCIRG1
		ANPEP
		ZEB2
		DUXBL3///DUXBL2///DUXBL1
		HFE
		RSAD2
		1600010M07RIK
		CCDC146
		CORO7
		ZFP414
		IDUA
		CCR5
		CSF2RA
		ST8SIA2
		BCL3
		GM8615///GNPDA1
		2310040G07RIK
		MYOZ1
		EPS15L1
		IRAK4
		ABHD6
		TIFA
		CLN3
		DPM2
		KCNMA1
		MEFV
		FGR
		TNS3
		C5AR1
		CCL9
		HS3ST5///APBA3
		BCHE
		CHST11
		TLCD2
		PRDX4
		ABHD12
		GLG1
		MCOLN2
		VSIR
		JADE1
		SLFN4
		MILR1
		H2-DMA
		MKLN1
		SLC29A3
		SIGLEC1
		1700094D03RIK
		FAM213A
		NAIP7///NAIP6
		DTWD2
		GPR160
		THEMIS2
		SLC11A1
		SP4
		A430046D13RIK
		PRRX2
		SYN2
		PHF11D
		MMP3
		ADHFE1
		OASL2
		SERTAD4
		TREM2
		GM14548///GM10693///PIRB///PIRA7///PIRA6///PIRA5///PIRA4///LILRA6///PIRA2///PIRA11///PIRA1
		RMDN1
		PIF1
		2310065F04RIK
		RAB32
		SLAMF7
		LRP12
		RASGRP4
		CXCL10
		MARCKSL1
		STAM2
		FPR2
		SPACA9
		BOLA3
		HPSE
		VIPAS39
		MS4A6D
		CX3CR1
		CRLF2
		TMEM37
		MAST3
		PNP
		TRIM30D///TRIM30A
		CASS4
		DBNL
		MROH2A
		CD200R4
		PTPRE
		RHOF
		CHSY1
		RPP40
		UAP1L1
		TMEM30B
		E130308A19RIK
		NCF2
		GALNT5
		PCP4L1
		CLDN2
		TCEAL8
		CCL7
		IL1RL1
		GM4887///TWF1
		SERPINA3N
		SIM1
		2310043L19RIK
		TIFAB
		CES1D
		FAM149B
		AKR1B8
		YDJC
		APAF1
		LRRC15
		PCGF2
		LOC102635502
		FOXP4
		SIRPB1A
		GPR65
		LOC100038947///SIRPB1B///SIRPB1A
		TMEM51
		GGNBP1
		1500011K16RIK
		KCNN1
		FAM32A
		H2-AB1
		C1QB
		SLC41A2
		PTPRO
		IL7R
		WFIKKN2
		SYNJ1
		QSER1
		DAP
		DDX58
		CAMKK2
		NES
		CACNA2D4
		COL5A1
		CTHRC1
		CSF1R
		AR
		KIF3C
		CENPF
		KCNA7
		C730029A08RIK///PAQR9
		PAK1
		CD300C2
		S1PR2
		PIK3R5
		LOC101056140///RPL17-PS9///RPL17-PS10///GM10362///RPL17
		INTS6
		ASB10
		PF4
		FCGR3
		NFKB2
		ALCAM
		ATP1B4
		D930001B02
		WDR19
		FYB
		LILRB4A///LILR4B
		SLC38A4
		GM6314///ABRACL
		LACTB2
		HCK
		FMN1
		EFNA2
		COL23A1
		MS4A6B
		CNDP2
		ANTXR1
		TMEM176A
		REPS2
		CCNK
		COL19A1
		USP11
		FAM122A
		3632451O06RIK
		MDFI
		ZDBF2
		SNAP29
		GM15583///ZBED4
		COL9A1
		CLEC4D
		EBI3
		B930036G03RIK
		CSGALNACT1
		TLR7
		UMAD1
		GABRD
		EHD4
		2010004M13RIK
		HDGFRP2
		NAV3
		CCL6
		MX1
		SLN
		KCNN2
		RPS6KA1
		CLEC4A3
		ARHGDIG
		NFXL1
		HACD4
		FCGR1
		CYFIP2
		TMEM56
		AGTR2
		PLET1OS
		1110046J04RIK
		ADGRE1
		ABCG3
		MTFR1
		PTPN18
		SQRDL
		TCAF1
		NMRK1
		2900079G21RIK
		KLHL23
		SLFN1
		SGPL1
		RIC1
		PM20D2
		ACBD6
		MGAT5
		RNF180
		ARHGEF2
		STRA6L
		NRAS
		WFDC17
		FAM149A
		OAS3
		SMOX
		GDAP1
		GFM1
		FUT10
		LGALSL
		DACH2
		ARSI
		PDGFRL
		MFAP4
		ZYG11B
		SLC2A12
		HOMER2
		IL3RA
		PLA2G15
		RIPK1
		CHRND
		MS4A4C
		BC052040
		INPP5D
		KCNC4
		MS4A7
		BCL2A1D///BCL2A1B///BCL2A1A
		RGS10
		PLD3
		TLR13
		BRF2
		EXOSC6
		RNF157
		PDSS2
		CXCL16
		NPL
		LGR4
		9030617O03RIK
		CSF2RB
Mdx mice Muslce differentiation	49	ZFP608
		SOCS3
		KIF5C
		CD28
		C530008M17RIK
		SYN1
		MAL
		KANSL1L
		HTATIP2
		ADGRL3
		COBL
		EGLN3
		IGTP
		HSD11B1
		VAV3
		DLGAP4
		PISD-PS3
		BLVRA
		1810011O10RIK
		TBX18
		TGFB1I1
		TNFRSF22
		CENPO
		CCDC134
		BMPER
		SLC39A11
		VGLL3
		F2RL1
		TM6SF1
		ASPN
		2810474O19RIK
		MAMDC2
		PELI2
		IGF2BP3
		SMO
		GM38403
		MEIS2
		PCDH7
		LRR1
		PID1
		INADL
		GM14005
		HGF
		IRGM2
		ZDHHC24
		ARHGAP28
		NPR3
		HTRA3
		CASC5
Aged astrophy Mdx mice	5	GATA6
		SAG
		NPY
		FOLR1
		SAP30
DMD Patients Muscle regeneration	134	COL1A1
		CLCN4
		CMKLR1
		MAP2K4
		FOLR2
		PSMB8
		RDH11
		FMNL1
		CLIC4
		KLHDC3
		DDX3Y
		COMP
		SRPX
		PHKG1
		COL11A1
		UCP3
		ARHGAP4
		ABCC3
		ZBTB6
		CAMK2G
		RGS2
		CCR1
		CHM
		PYGL
		GPSM3
		PTH1R
		NF2
		PHTF2
		CDK10
		CBR1
		PLCE1
		CLN5
		TUBA1A
		STAT1
		GGH
		COL4A2
		THBS4
		SELPLG
		DYNLL1
		CCL5
		VASP
		LCP1
		IQGAP2
		CYFIP1
		RAD9A
		KAZALD1
		TBXAS1
		TFRC
		PML
		TUBB2A
		FAP
		CCNG1
		MEG3
		IGFBP4
		CAST
		DPY19L1
		GMPR
		BCL2
		SLA
		CD83
		NR1D2
		SH3GL1
		BBS9
		RAD23A
		CNPY3
		PLEKHB2
		SGSH
		NCK1
		TRAF3IP3
		LSR
		FAT1
		SUCLG2
		COL1A2
		ITGAL
		MBNL2
		RXRA
		AKIRIN2
		SOS2
		ZFP36L2
		ABTB2
		AIM1
		ZBTB16
		SNX7
		CD37
		GRB10
		LSP1
		MAOB
		SERINC5
		GPR183
		RPL3L
		PON2
		SPARC
		RBP1
		ADCY7
		SIPA1
		LOXL1
		XRCC4
		THY1
		CCL4
		NFATC3
		CD14
		ABCC9
		TMED3
		ACP5
		DMXL2
		PDGFA
		F2R
		PLA2G7
		COL16A1
		COL4A1
		IDE
		DLK1
		ALOX5
		THBS3
		TRO
		EMP1
		LMOD1
		PHKA1
		GM2A
		RAB11FIP3
		MN1
		RORA
		LAMB1
		GZMA
		MXI1
		PLCL1
		IRF5
		CD52
		PAIP2B
		VCAM1
		PTPN3
		ART3
		NDUFS7
		S100A13
DMD Patients Muslce differentiation	74	STK25
		DUSP4
		PGM1
		RAB5A
		MYCL
		WSB1
		GSR
		HTRA1
		CBFA2T3
		HSPB6
		FADS2
		EGR3
		H1F0
		TGFB3
		SERPINE2
		AEBP1
		EXTL1
		WWTR1
		ACTC1
		ZBTB18
		CHN2
		HIPK3
		PFAS
		GADD45A
		FBXL7
		MLLT11
		EPHB2
		BDNF
		ATP2A1
		CTH
		SFRP4
		TYRO3
		TBC1D4
		SS18
		TPM4
		PRKG1
		HK2
		ANXA3
		GPD1L
		CLCN3
		MECOM
		SKIL
		STMN2
		ACTN3
		PRPF4B
		ANK2
		DUSP1
		CD9
		SLC7A2
		L1CAM
		CXCL12
		DYNC1I1
		CAP2
		CSPG4
		MITF
		RYR1
		KIF2A
		ITGA6
		PDK4
		IGFBP5
		PTPRF
		MYLK
		XIST
		TUSC3
		RB1
		B4GALT5
		CYP1B1
		MYO1B
		SUSD5
		CFH
		FBLN1
		FMO1
		SEMA3D
		PPP1R3C
Aged astrophy DMD Patients	30	NEFH
		CPA3
		MYL6B
		MT1X
		SERPINB1
		C14orf132
		ATP9A
		PCDHGA8
		ABCC1
		POU1F1
		MIR1908///FADS1
		FGFR2
		VPS13A
		VIPR2
		TRPM1
		BCAS1
		PMF1-BGLAP///PMF1///BGLAP
		CPVL
		OLR1
		DRC3
		RGS13
		ANXA2P1
		TAF13
		LOC101927705///P4HA2
		C6orf10
		CFTR
		PANX1
		HLTF
		HIST2H4B///HIST4H4///HIST2H4A///HIST1H4L///HIST1H4E///HIST1H4B///HIST1H4H///HIST1H4C///HIST1H4J///HIST1H4K///HIST1H4F///HIST1H4D///HIST1H4A///HIST1H4I
		DLEU1
Muscle regeneration Muslce differentiation	1351	ZFP318
		HAUS2
		ABRA
		PKNOX2
		AEN
		DECR1
		PXYLP1
		ZEB1
		PIR
		4833439L19RIK
		BRCA1
		CDC25B
		TMEM180
		AP1S2
		PPIL1
		TRP53INP2
		CCNY
		FOXM1
		RFXAP
		GRB2
		TPM3
		COQ9
		WBP4
		FNDC1
		HS2ST1
		CD82
		CPEB3
		PPM1A
		COL18A1
		CDCA4
		FUS
		NIPSNAP3B
		EMC8
		GM8203///H2AFZ
		SNX6
		ADAM23
		NCDN
		METTL21A
		CACNB1
		PDP1
		HGH1
		DOCK11
		RPRD1B
		SMC6
		CAMSAP1
		POLD2
		ACOT2
		ENTPD7
		ITSN1
		2610524H06RIK
		TMEM248
		MYF5
		PAQR3
		CENPL
		TIGD2
		COQ10A
		DNAJB4
		LIMD2
		TMEM189
		DCAF11
		TALDO1
		SQLE
		GLIPR2
		ZSCAN12
		LOC102641264///TTN
		TAF1D
		DVL1
		ANKRD40
		ZBTB7C
		GYG
		DNASE1L1
		ISCA1
		AI839979
		SLC35A1
		MBD2
		FARS2
		LRRFIP1
		RPS6KA2
		ACER3
		KLHDC1
		RFK
		DNAJB11
		ARMCX3
		NDE1
		ANXA2
		FSD2
		EXOC4
		EXOC3L4
		AXL
		LMNB1
		FAM19A5
		KRT80
		RIPK3
		ATP13A2
		MDM2
		SDF4
		EGFR
		ZDHHC3
		GALNT6
		SLC25A4
		AFAP1
		ZFP36L1
		FAM134A
		MXRA7
		CFL2
		LNPK1
		BTBD1
		CENPW
		AGL
		ZDHHC20
		FAIM
		ACSL1
		HCFC2
		LOC102632565///GM15466///PTMA
		UBE2H
		SLC6A8
		DUSP27
		CDC45
		SLC3A2
		SYNE1
		IST1
		TARDBP
		RAB22A
		NUMB
		MTPN
		SYNJ2BP
		THRA
		TOMM70A
		H2-KE6
		TMEM64
		PANK2
		NUDT13
		LRCH1
		CDCA2
		HFE2
		FAM168A
		NONO
		EXO1
		GM20300
		SRM
		HDAC1
		VMA21
		MICAL1
		BLZF1
		SARAF
		AREL1
		NEK9
		ASF1A
		GM15453///RBM3
		ARHGAP24
		UPF2
		JPH1
		KIF22
		SEC61A2
		RPL13///TAX1BP3
		CEP128
		FZD4
		FBXL4
		PTDSS2
		DYNLT3
		SESTD1
		PHKB
		LAPTM4B
		TMEM110
		AP1S1
		NLRC3
		ZADH2
		MEF2C
		IL2RG
		QK
		ANKRD37
		ESPL1
		GMPR2
		TBC1D19
		ERGIC1
		ACTR3
		GPHN
		EIF6
		AIFM1
		LAMA2
		MEX3B
		CCDC12
		EPDR1
		ZFP106
		RGS16
		EML1
		MRVI1
		RERG
		PAFAH1B1
		OSTF1
		FYCO1
		FBLIM1
		BORA
		DHRS7C
		CKB
		RTN3
		PPP1R8
		GOLPH3
		0610037L13RIK
		CD40
		DYNC1LI2
		DNM3OS///MIR214
		NDNL2
		SCN4A
		NCEH1
		ARMC8
		DCUN1D3
		DHRS13
		SMC1A
		LOC102643023///MFAP1B///MFAP1A
		RCC2
		ESRRG
		PSMC6
		ITGB7
		LYRM5
		FLOT2
		ANXA6
		TMEM47
		MFSD2A
		EFCAB14
		PLEKHA3
		ARPP19
		GGPS1
		MPI
		IL4RA
		CARS2
		ROBO1
		FBXO5
		OXR1
		MTCH1
		HK1
		PYCR1
		KLF12
		CENPA
		TMED5
		CDCA7
		DENND5B
		PTX3
		LACE1
		CENPN
		RIOK3
		RFC4
		BCL2L13
		GNB2
		KAT2A
		ARFIP2
		MTUS1
		CPQ
		ATL3
		KCTD9
		PRR11
		SKA1
		HEBP2
		TLR3
		HMGB2
		MTMR9
		CREBL2
		2700094K13RIK
		MOB3A
		DUSP19
		PPP1R2
		RFWD3
		AI597479
		SMC2
		UBE2S
		OCIAD2
		DNAJA2
		SDCBP
		MTA3
		2610005L07RIK
		NUBP1
		MCOLN1
		NQO1
		PTPN21
		TBC1D1
		IQGAP1
		TRAF4
		NCBP2
		HNRNPAB
		AI413582
		PCM1
		CEBPG
		PIGN
		SHROOM3
		JAM2
		C1RB///C1RA
		FAH
		DNTTIP1
		BEX1
		DUT
		LRRC59
		EDEM1
		CDC73
		ANAPC5
		SAP30BP
		MEAF6
		DSCR3
		AQP1
		RBMS3
		MATN2
		NHSL1
		RBMX
		1500011B03RIK
		CIT
		PHF20L1
		ST3GAL3
		SHARPIN
		ADIPOR2
		ECHDC2
		CUEDC1
		GPX3
		CDC42SE2
		EIF2S2
		ZBTB44
		DSN1
		WWP2
		DLAT
		LMNA
		TRIM59
		WNK1
		GM7367///UBALD2
		ZKSCAN7
		ANP32B
		MPG
		CELF4
		MTMR11
		IDH3B
		ARHGAP22
		ALDH9A1
		TMEM106B
		ATP2B1
		FAM64A
		GNL2
		KLHL24
		TNNT1
		DCAF8
		RAB2A
		PINK1
		GM12657///GM6749///H3F3C///GM10257///H3F3B///H3F3A
		PSTPIP1
		U2SURP
		G3BP1
		CACNA2D1
		IMP4
		CD2BP2
		FRY
		FADS1
		ATG2B
		ARL4A
		PCGF3
		NASP
		APOBR
		KPNA2
		DSCC1
		GHR
		FITM2
		GM44504///UBL4A
		EXOSC2
		ITGB1BP2
		TPI1
		DNAJC5
		SRSF6
		UBR3
		BNIP3L-PS///BNIP3L
		HIST2H2AA2
		SCP2
		SH2B2
		MZT1
		PDZRN3
		PCK2
		PPP2R5A
		DDX39
		PBDC1
		APOBEC2
		UQCC1
		BACE2
		ERO1L
		AFAP1L1
		MOB4
		VASH1
		GM10052///GM5803///GM5643///HNRNPA1
		YIPF7
		MYH1
		RHOBTB2
		DHFR
		EIF3J2///EIF3J1
		ATP1A1
		SORCS2
		ACVR2A
		PRIM2
		YWHAZ
		GNAO1
		PFKL
		TMEM140
		AURKB
		HPF1
		CCDC6
		NCOA3
		TOR1AIP1
		PAFAH1B3
		ALDH6A1
		SVEP1
		RILPL1
		PDSS1
		NEDD4L
		MFAP1B///MFAP1A
		COQ5
		MEMO1
		LMAN2L
		GM21559///GM5161///SNRPA
		ZFP651
		UBE2D3
		BRIP1OS
		PSIP1
		SLC30A7
		ESR1
		ARHGAP12
		CDK4
		DENND2A
		DMXL1
		SRRT
		CDR2L
		43895
		CRAT
		FRMD4A
		ACAA2
		S100A16
		GTSE1
		PLOD2
		KLF9
		KNOP1
		RCC1
		CTSF
		MSTO1
		PTTG1
		1810043G02RIK
		REEP1
		TEAD4
		FN3K
		FGFBP1
		GALNT15
		GPR155
		CARHSP1
		COL5A3
		HEBP1
		GLO1
		PKIG
		HNRNPD
		SYNE3
		SFXN1
		HN1L
		PPP1R14B
		CD24A
		PLAT
		IKBKB
		SRPX2
		TSC22D2
		NDUFV1
		HSPA14
		VPS37A
		KYAT1
		NISCH
		DTYMK
		ALDH16A1
		AMMECR1L
		C1RA
		KCTD11
		RBBP8
		DNAAF2
		ANK
		44082
		UXS1
		LIG1
		TMEM97
		EXTL2
		PI4K2B
		ARPC4
		CNIH4
		ZFP617
		POP1
		CHCHD10
		CLIP4
		DDX59
		TNNI1
		SLC25A10
		MKI67
		TM4SF1
		GINM1
		LOX
		ATXN1
		SPSB1
		TPM2
		OLFML3
		TMEM120A
		N4BP1
		SERF2
		ACP6
		ASXL1
		XRCC5
		TBRG4
		WDR90
		LMOD2
		WIPF1
		IGF2R
		DDX39B
		ITGA7
		POLD3
		WDYHV1
		ELK3
		RSL1D1
		PLEKHA5
		GAS6
		AMOT
		AUTS2
		PGS1
		PPP2R3A
		CENPT
		EVL
		NUDT21
		TRMT61A
		PDLIM5
		TRADD
		AS3MT
		PITPNM1
		UCK2
		NRADD
		NBN
		RGMB
		TSTA3
		TOMM20
		AGFG1
		PNKP
		HMGB3
		KLHDC4
		SYNPO2
		ALPK3
		DUSP7
		SLC39A7
		RFC3
		FAM129A
		GRK6
		PAIP2
		ACAT1
		ZFP995
		SOCS6
		REEP3
		MGST3
		LMBRD1
		SLC25A16
		RPA2
		CSF1
		SMARCB1
		DTX3L
		CSDE1
		CENPH
		AGPAT3
		E2F1
		CDC25C
		KRAS
		RCAN2
		DLL1
		NAGA
		SMIM10L1
		MTTP
		TMEM165
		CPNE2
		NR3C1
		CORO1B
		PAXIP1
		CKS1B
		CDC37L1
		FAF1
[truncated: 6,491 more rows]

## Sheet: Fig. 1F
	AAV-scra					AAV-shRNA
<100	6	4	2	4	2	22	12	8	14	10
100-200	12	10	14	6	2	42	50	42	28	42
200-300	30	22	14	20	22	32	32	40	44	42
300-400	22	18	14	28	22	4	4	10	14	2
400-500	18	26	28	12	22	0	2	0	0	0
500-600	10	18	24	20	8	0	0	0	0	4
600	2	2	4	10	22	0	0	0	0	0

## Sheet: Fig. 1G
AAV-scra	AAV-shOptn
326.539	169.804
362.735	181.235
395.345	203.819
394.168	204.896
443.914	199.084

## Sheet: Fig. 1I
	AAV-scra			AAV-shOptn
untreated	0.814646	1.03259	1.15264	1.19852	1.0791	0.789791
CTX-inudced 5 days	325.482	305.17	341.964	40.035	76.558	46.5742

## Sheet: Fig.1J
	AAV-scra			AAV-shOptn
untreated	0.778697	0.961326	1.26	0.844635	0.984052	0.765959
CTX-inudced 5 days	35.0257	30.6218	36.3477	13.9863	11.306	13.5359

## Sheet: Fig.2D
	si-control				si-OPTN
1-3	37	31	30	34	68	62	66	67
4-6	40	48	41	42	28	32	27	27
>6	23	21	20	24	4	6	7	6

## Sheet: Fig.2E
si-control	si-OPTN
63	32
69	38
61	34
66	33

## Sheet: Fig.2G
	si-control									si-Optn
	0			2			4			0			2			4
MYHC	0.628491	1.28286	1.08865	1.34591	1.07015	0.720299	179.776	204.163	261.065	1.09581	0.686918	0.989866	1.29087	0.925868	0.690266	11.9851	13.6109	17.4043

## Sheet: Fig.2H
	si-control									si-Optn
	0			2			4			0			2			4
MYOG	0.641548	0.909911	1.44854	9.85941	12.1122	11.8771	38.9021	28.9678	30.5518	0.56595	0.550897	0.909876	0.624456	1.01843	1.79008	5.18514	4.67757	6.30457

## Sheet: Fig.2J
	Vector				Optn OE
1-3	47	40	43	41	27	27	25	20
4-6	37	31	30	34	48	42	45	41
>6	26	29	27	25	35	31	30	39

[truncated: 36 more sheets: Fig.2K, Fig.2M, Fig.2N, Fig.3A, Fig.3B, Fig.3C, Fig.3D, Fig.3E-F, Fig.4A-B, Fig.4C, Fig.4D, Fig.4E, Fig.5I, Fig.6A, Fig.6B, Fig.6D, Fig.6F, Fig.7B, Fig.7D, Fig.7F …]
